# Supplementary material for: Bioavailability of subcutaneous and intramuscular administrated buprenorphine in New Zealand White rabbits
Source: BMC Vet Res. 2020 Nov 11;16:436. doi: 10.1186/s12917-020-02618-7 (PMC7656698; doi:10.1186/s12917-020-02618-7)
Supplement: Supplementary file 1 — Additional file 1. [file 12917_2020_2618_MOESM1_ESM.xlsx]

## Sheet: Blad1
Name	Sample Text	Concentration (ng/ml)	Comments
20190118_42	Kanin 1 180917_0 min	<LLOQ = 0,01
20190118_43	Kanin 1 180917_5 min	15.4
20190118_44	Kanin 1 180917_15 min	9.7	diluted
20190118_45	Kanin 1 180917_60 min	2.71
20190118_46	Kanin 1 180917_90 min	2.08
20190118_47	Kanin 1 180917_180 min	0.891
20190118_48	Kanin 1 180917_360 min	0.44
20190118_49	Kanin 1 180917_480 min	0.181
20190122_72	Kanin 1 181001_0 min	<LLOQ = 0,01
20190122_73	Kanin 1 181001_5 min	8.95
20190122_74	Kanin 1 181001_15 min	9
20190122_75	Kanin 1 181001_30 min	6.33
20190122_76	Kanin 1 181001_60 min	6.15
20190122_77	Kanin 1 181001_90 min	4.84
20190122_78	Kanin 1 181001_180 min	2.58
20190122_79	Kanin 1 181001_360 min	1.06
20190122_80	Kanin 1 181001_480 min	0.73
20190122_08	Kanin 1 181018_0 min	<LLOQ = 0,01
20190122_09	Kanin 1 181018_2 min	17.1
20190122_10	Kanin 1 181018_5 min	9.26
20190122_11	Kanin 1 181018_15 min	4.38
20190122_12	Kanin 1 181018_30 min	3.18
20190122_13	Kanin 1 181018_60 min	2.4
20190122_14	Kanin 1 181018_90 min	1.73
20190122_15	Kanin 1 181018_180 min	0.8
20190122_16	Kanin 1 181018_360 min	0.326
20190128_48	Kanin 1 181101_pre	<LLOQ = 0,01
20190128_49	Kanin 1 181101_5 min	0.427
20190128_50	Kanin 1 181101_15 min	0.639
20190128_51	Kanin 1 181101_30 min	0.624
20190128_52	Kanin 1 181101_60 min	0.616
20190128_53	Kanin 1 181101_90 min	0.616
20190128_54	Kanin 1 181101_180 min	0.781
20190128_55	Kanin 1 181101_360 min	0.332
20190128_56	Kanin 1 181101_480 min	0.279
20190129_08	Kanin 2 180918_pre	<LLOQ = 0,01
20190129_09	Kanin 2 180918_5 min	1.66
20190129_10	Kanin 2 180918_15 min	11.5
20190129_11	Kanin 2 180918_60 min	6.31
20190129_12	Kanin 2 180918_90 min	4.76
20190129_13	Kanin 2 180918_180 min	2.65
20190129_14	Kanin 2 180918_360 min	1.41
20190129_15	Kanin 2 180918_480 min	0.66
20190125_22	Kanin 2 181002_pre	<LLOQ = 0,01
20190125_23	Kanin 2 181002_5 min	13.1
20190125_24	Kanin 2 181002_15 min	11.1
20190125_25	Kanin 2 181002_30 min	4.63
20190125_26	Kanin 2 181002_60 min	2.59
20190125_27	Kanin 2 181002_90 min	2.1
20190125_28	Kanin 2 181002_180 min	0.942
20190125_29	Kanin 2 181002_360 min	0.427
20190125_30	Kanin 2 181002_480 min	0.321
20190124_59	Kanin 2 181019_0 min	<LLOQ = 0,01
20190124_60	Kanin 2 181019_5 min	1.74
20190124_61	Kanin 2 181019_15 min	1.67
20190124_62	Kanin 2 181019_30 min	2.26
20190124_63	Kanin 2 181019_60 min	2.16
20190124_64	Kanin 2 181019_90 min	2.68
20190124_65	Kanin 2 181019_180 min	1.56
20190124_66	Kanin 2 181019_360 min	0.593
20190124_67	Kanin 2 181019_480 min	0.384
20190125_78	Kanin 2 181102_pre	<LLOQ = 0,01
20190125_79	Kanin 2 181102_2 min	27.6
20190125_80	Kanin 2 181102_5 min	10.7
20190125_81	Kanin 2 181102_15 min	5.53
20190125_82	Kanin 2 181102_30 min	3.38
20190125_83	Kanin 2 181102_60 min	2.32
20190125_84	Kanin 2 181102_90 min	2.04
20190125_85	Kanin 2 181102_180 min	1.21
20190125_86	Kanin 2 181102_360 min	0.429
20190125_87	Kanin 2 181102_480 min	0.317
20190129_21	Kanin 3 180918_pre	<LLOQ = 0,01
20190129_22	Kanin 3 180918_5 min	4.2
20190129_23	Kanin 3 180918_30 min	4.93	diluted
20190129_24	Kanin 3 180918_60 min	9.62
20190129_25	Kanin 3 180918_90 min	30.3
20190129_26	Kanin 3 180918_180 min	6.11
20190129_27	Kanin 3 180918_360 min	3.1
20190129_28	Kanin 3 180918_480 min	2.57
20190125_33	kanin 3 181002_pre	<LLOQ = 0,01
20190125_34	kanin 3 181002_2 min	10.5
20190125_35	kanin 3 181002_5 min	7.24
20190125_36	kanin 3 181002_15 min	4.06
20190125_37	kanin 3 181002_30 min	2.22
20190125_38	kanin 3 181002_60 min	2.1
20190125_39	kanin 3 181002_90 min	1.36
20190125_40	kanin 3 181002_180 min	0.653
20190125_41	kanin 3 181002_360 min	0.288
20190124_70	Kanin 3 181019_0 min	<LLOQ = 0,01
20190124_71	Kanin 3 181019_5 min	9.88
20190124_72	Kanin 3 181019_30 min	4.72
20190124_73	Kanin 3 181019_60 min	1.89
20190124_74	Kanin 3 181019_90 min	1.21
20190124_75	Kanin 3 181019_180 min	0.729
20190124_76	Kanin 3 181019_480 min	0.204
20190125_88	Kanin 3 181102_pre	<LLOQ = 0,01
20190125_89	Kanin 3 181102_0 min	<LLOQ = 0,01
20190125_90	Kanin 3 181102_5 min	3.96
20190125_91	Kanin 3 181102_15 min	2.34
20190125_92	Kanin 3 181102_30 min	1.63
20190125_93	Kanin 3 181102_60 min	1.09
20190125_94	Kanin 3 181102_90 min	1.14
20190125_95	Kanin 3 181102_180 min	1.16
20190125_96	Kanin 3 181102_360 min	0.644
20190125_97	Kanin 3 181102_480 min	0.443
20190118_50	Kanin 4 180917_0 min	<LLOQ = 0,01
20190118_51	Kanin 4 180917_5 min	4.69
20190118_52	Kanin 4 180917_15 min	6.49
20190118_53	Kanin 4 180917_30 min	3.52	diluted
20190118_54	Kanin 4 180917_60 min	1.96
20190118_55	Kanin 4 180917_90 min	1.35
20190118_56	Kanin 4 180917_180 min	0.826
20190118_57	Kanin 4 180917_360 min	0.247
20190118_58	Kanin 4 180917_480 min	0.196
20190124_08	Kanin 4 181001_0 min	<LLOQ = 0,01
20190124_09	Kanin 4 181001_5 min	1.45
20190124_10	Kanin 4 181001_15 min	1.56
20190124_11	Kanin 4 181001_30 min	1.38
20190124_12	Kanin 4 181001_60 min	1.08
20190124_13	Kanin 4 181001_90 min	0.963
20190124_14	Kanin 4 181001_180 min	0.572
20190124_15	Kanin 4 181001_360 min	0.299
20190124_16	Kanin 4 181001_480 min	0.22
20190122_23	Kanin 4 181018_0 min	<LLOQ = 0,01
20190122_24	Kanin 4 181018_2 min	45.2
20190122_25	Kanin 4 181018_5 min	24.2
20190122_26	Kanin 4 181018_15 min	3.94
20190122_27	Kanin 4 181018_30 min	2.83
20190122_28	Kanin 4 181018_60 min	1.81
20190122_29	Kanin 4 181018_90 min	1.32
20190122_30	Kanin 4 181018_180 min	0.746
20190122_31	Kanin 4 181018_360 min	0.311
20190122_32	Kanin 4 181018_480 min	0.245
20190128_59	Kanin 4 181101_pre	<LLOQ = 0,01
20190128_60	Kanin 4 181101_5 min	7.28
20190128_61	Kanin 4 181101_15 min	5.2
20190128_62	Kanin 4 181101_30 min	3.93
20190128_63	Kanin 4 181101_60 min	2.82
20190128_64	Kanin 4 181101_90 min	2.36
20190128_65	Kanin 4 181101_180 min	1.69
20190128_66	Kanin 4 181101_360 min	0.708
20190128_67	Kanin 4 181101_480 min	0.455
20190129_31	Kanin 5 180918_pre	<LLOQ = 0,01
20190129_32	Kanin 5 180918_2 min	16
20190129_33	Kanin 5 180918_15 min	2.61
20190129_34	Kanin 5 180918_30 min	0.645
20190129_35	Kanin 5 180918_60 min	1.06
20190129_36	Kanin 5 180918_90 min	0.858
20190129_37	Kanin 5 180918_180 min	0.453
20190129_38	Kanin 5 180918_360 min	0.297
20190125_47	Kanin 5 181002_pre	<LLOQ = 0,01
20190125_48	Kanin 5 181002_5 min	4.27
20190125_49	Kanin 5 181002_15 min	7.46
20190125_50	Kanin 5 181002_30 min	3.76
20190125_51	Kanin 5 181002_60 min	1.91
20190125_52	Kanin 5 181002_90 min	1.36
20190125_53	Kanin 5 181002_180 min	0.811
20190125_54	Kanin 5 181002_360 min	0.308
20190125_55	Kanin 5 181002_480 min	0.18
20190124_77	Kanin 5 181019_0 min	<LLOQ = 0,01
20190124_78	Kanin 5 181019_5 min	1.46
20190124_79	Kanin 5 181019_15 min	1.12
20190124_80	Kanin 5 181019_30 min	1.09
20190124_81	Kanin 5 181019_60 min	0.713
20190124_82	Kanin 5 181019_90 min	0.669
20190124_83	Kanin 5 181019_180 min	0.677
20190124_84	Kanin 5 181019_360 min	0.422
20190124_85	Kanin 5 181019_480 min	0.283
20190128_08	Kanin 5 181102_pre	<LLOQ = 0,01
20190128_09	Kanin 5 181102_5 min	2.5
20190128_10	Kanin 5 181102_15 min	2.76
20190128_11	Kanin 5 181102_30 min	3.08
20190128_12	Kanin 5 181102_60 min	2.84
20190128_13	Kanin 5 181102_90 min	3.26
20190128_14	Kanin 5 181102_180 min	1.87
20190128_15	Kanin 5 181102_360 min	0.879
20190128_16	Kanin 5 181102_480 min	0.669
20190129_44	Kanin 6 180918_pre	<LLOQ = 0,01
20190129_45	Kanin 6 180918_5 min	8.97
20190129_46	Kanin 6 180918_15 min	13.3
20190129_47	Kanin 6 180918_60 min	3.95
20190129_48	Kanin 6 180918_90 min	2.36
20190129_49	Kanin 6 180918_180 min	16.5
20190129_50	Kanin 6 180918_360 min	6.6
20190129_51	Kanin 6 180918_480 min	2.37
20190125_58	Kanin 6 181002_pre	<LLOQ = 0,01
20190125_59	Kanin 6 181002_5 min	3.4
20190125_60	Kanin 6 181002_15 min	1.92
20190125_61	Kanin 6 181002_30 min	1.64
20190125_62	Kanin 6 181002_60 min	1.25
20190125_63	Kanin 6 181002_90 min	1.06
20190125_64	Kanin 6 181002_180 min	0.915
20190125_65	Kanin 6 181002_360 min	0.75
20190125_66	Kanin 6 181002_480 min	0.602
20190124_86	Kanin 6 181019_0 min	<LLOQ = 0,01
20190124_87	Kanin 6 181019_2 min	40.9
20190124_88	Kanin 6 181019_5 min	15.1
20190124_89	Kanin 6 181019_15 min	8.06
20190124_90	Kanin 6 181019_30 min	5.72
20190124_91	Kanin 6 181019_60 min	3.84
20190124_92	Kanin 6 181019_90 min	2.74
20190124_93	Kanin 6 181019_180 min	1.33
20190124_94	Kanin 6 181019_360 min	0.595
20190124_95	Kanin 6 181019_480 min	0.36
20190128_22	Kanin 6 181102_pre	<LLOQ = 0,01
20190128_23	Kanin 6 181102_5 min	1.47
20190128_24	Kanin 6 181102_15 min	1.53
20190128_25	Kanin 6 181102_30 min	2.03
20190128_26	Kanin 6 181102_60 min	1.95
20190128_27	Kanin 6 181102_90 min	1.74
20190128_28	Kanin 6 181102_180 min	2.29
20190128_29	Kanin 6 181102_360 min	1.78
20190128_30	Kanin 6 181102_480 min	1.33
20190121_43	Kanin 7 180917_0 min	<LLOQ = 0,01
20190121_44	Kanin 7 180917_5 min	7.85
20190121_45	Kanin 7 180917_15 min	11.2
20190121_46	Kanin 7 180917_30 min	7.47
20190121_47	Kanin 7 180917_60 min	4.24
20190121_48	Kanin 7 180917_90 min	2.89
20190121_49	Kanin 7 180917_180 min	1.32
20190121_50	Kanin 7 180917_360 min	0.595
20190121_51	Kanin 7 180917_480 min	0.389
20190124_23	Kanin 7 181001_0 min	<LLOQ = 0,01
20190124_24	Kanin 7 181001_5 min	1.95
20190124_25	Kanin 7 181001_15 min	2.26
20190124_26	Kanin 7 181001_30 min	2.05
20190124_27	Kanin 7 181001_60 min	1.34
20190124_28	Kanin 7 181001_90 min	1.45
20190124_29	Kanin 7 181001_180 min	0.881
20190124_30	Kanin 7 181001_360 min	0.593
20190124_31	Kanin 7 181001_480 min	0.43
20190122_35	Kanin 7 181018_0 min	<LLOQ = 0,01
20190122_36	Kanin 7 181018_2 min	36.2
20190122_37	Kanin 7 181018_5 min	17.9
20190122_38	Kanin 7 181018_15 min	6.98
20190122_39	Kanin 7 181018_30 min	4.42
20190122_40	Kanin 7 181018_60 min	3.15
20190122_41	Kanin 7 181018_90 min	2.43
20190122_42	Kanin 7 181018_180 min	1.08
20190122_43	Kanin 7 181018_360 min	0.462
20190122_44	Kanin 7 181018_480 min	0.346
20190128_70	Kanin 7 181101_pre	<LLOQ = 0,01
20190128_71	Kanin 7 181101_5 min	1.84
20190128_72	Kanin 7 181101_15 min	1.74
20190128_73	Kanin 7 181101_30 min	1.02
20190128_74	Kanin 7 181101_60 min	0.748
20190128_75	Kanin 7 181101_90 min	0.841
20190128_76	Kanin 7 181101_180 min	0.758
20190128_77	Kanin 7 181101_360 min	0.628
20190128_78	Kanin 7 181101_480 min	0.58
20190121_52	Kanin 8 180917_0 min	<LLOQ = 0,01
20190121_53	Kanin 8 180917_5 min	1.3
20190121_54	Kanin 8 180917_15 min	2.03
20190121_55	Kanin 8 180917_30 min	1.96
20190121_56	Kanin 8 180917_60 min	1.51
20190121_57	Kanin 8 180917_90 min	0.99
20190121_58	Kanin 8 180917_180 min	0.801
20190121_59	Kanin 8 180917_360 min	0.872
20190121_60	Kanin 8 180917_480 min	0.968
20190124_34	Kanin 8 181001_0 min	<LLOQ = 0,01
20190124_35	Kanin 8 181001_5 min	13
20190124_36	Kanin 8 181001_15 min	15.1
20190124_37	Kanin 8 181001_30 min	6.43
20190124_38	Kanin 8 181001_60 min	3.55
20190124_39	Kanin 8 181001_90 min	1.93
20190124_40	Kanin 8 181001_180 min	1.06
20190124_41	Kanin 8 181001_360 min	0.407
20190124_42	Kanin 8 181001_480 min	0.274
20190122_50	Kanin 8 181018_0 min	<LLOQ = 0,01
20190122_51	Kanin 8 181018_5 min	5.15
20190122_52	Kanin 8 181018_15 min	3.28
20190122_53	Kanin 8 181018_30 min	2.62
20190122_54	Kanin 8 181018_60 min	2.36
20190122_55	Kanin 8 181018_90 min	2.63
20190122_56	Kanin 8 181018_180 min	1.4
20190122_57	Kanin 8 181018_360 min	0.596
20190122_58	Kanin 8 181018_480 min	0.381
20190128_79	Kanin 8 181101_pre	<LLOQ = 0,01
20190128_80	Kanin 8 181101_2 min	37.3
20190128_81	Kanin 8 181101_(5) min	11
20190128_82	Kanin 8 181101_15 min	3.73
20190128_83	Kanin 8 181101_30 min	2.8
20190128_84	Kanin 8 181101_60 min	1.93
20190128_85	Kanin 8 181101_90 min	1.54
20190128_86	Kanin 8 181101_180 min	0.875
20190128_87	Kanin 8 181101_360 min	0.413
20190128_88	Kanin 8 181101_480 min	0.253
20190129_54	Kanin 9 180918_pre	<LLOQ = 0,01
20190129_55	Kanin 9 180918_5 min	8.67
20190129_56	Kanin 9 180918_30 min	4.73
20190129_57	Kanin 9 180918_60 min	1.97
20190129_58	Kanin 9 180918_90 min	1.32
20190129_59	Kanin 9 180918_180 min	0.621
20190129_60	Kanin 9 180918_360 min	0.408
20190129_61	Kanin 9 180918_480 min	0.187
20190125_69	Kanin 9 181002_pre	<LLOQ = 0,01
20190125_70	Kanin 9 181002_5 min	1.98
20190125_71	Kanin 9 181002_15 min	1.53
20190125_72	Kanin 9 181002_30 min	1.27
20190125_73	Kanin 9 181002_60 min	1.59
20190125_74	Kanin 9 181002_90 min	1.04
20190125_75	Kanin 9 181002_180 min	0.642
20190125_76	Kanin 9 181002_360 min	0.492
20190125_77	Kanin 9 181002_480 min	0.336
20190125_08	Kanin 9 181019_pre	<LLOQ = 0,01
20190125_09	Kanin 9 181019_5 min	2.38
20190125_10	Kanin 9 181019_15 min	3.3
20190125_11	Kanin 9 181019_30 min	2.41
20190125_12	Kanin 9 181019_60 min	1.76
20190125_13	Kanin 9 181019_90 min	2.02
20190125_14	Kanin 9 181019_180 min	1.36
20190125_15	Kanin 9 181019_360 min	0.944
20190125_16	Kanin 9 181019_480 min	0.795
20190128_33	Kanin 9 181102_pre	<LLOQ = 0,01
20190128_34	Kanin 9 181102_2 min	54.2
20190128_35	Kanin 9 181102_5 min	12.1
20190128_36	Kanin 9 181102_15 min	9.22
20190128_37	Kanin 9 181102_30 min	2.41
20190128_38	Kanin 9 181102_60 min	1.44
20190128_39	Kanin 9 181102_90 min	1.09
20190128_40	Kanin 9 181102_180 min	0.703
20190128_41	Kanin 9 181102_360 min	0.391
20190128_42	Kanin 9 181102_480 min	0.341
20190121_61	Kanin 10 180917_0 min	<LLOQ = 0,01
20190121_62	Kanin 10 180917_5 min	0.81
20190121_63	Kanin 10 180917_30 min	0.961
20190121_64	Kanin 10 180917_60 min	0.746
20190121_65	Kanin 10 180917_90 min	0.807
20190121_66	Kanin 10 180917_180 min	0.867
20190121_67	Kanin 10 180917_360 min	0.607
20190121_68	Kanin 10 180917_480 min	0.511
20190124_48	Kanin 10 181001_0 min	<LLOQ = 0,01
20190124_49	Kanin 10 181001_5 min	3.09
20190124_50	Kanin 10 181001_15 min	2.98
20190124_51	Kanin 10 181001_30 min	2.35
20190124_52	Kanin 10 181001_60 min	2.12
20190124_53	Kanin 10 181001_90 min	2.18
20190124_54	Kanin 10 181001_180 min	1.84
20190124_55	Kanin 10 181001_360 min	1.25
20190124_56	Kanin 10 181001_480 min	0.892
20190122_61	Kanin 10 181018_0 min	<LLOQ = 0,01
20190122_62	Kanin 10 181018_5 min	7.33
20190122_63	Kanin 10 181018_15 min	11.4
20190122_64	Kanin 10 181018_30 min	5.21
20190122_65	Kanin 10 181018_60 min	2.47
20190122_66	Kanin 10 181018_90 min	1.85
20190122_67	Kanin 10 181018_180 min	0.986
20190122_68	Kanin 10 181018_360 min	0.479
20190122_69	Kanin 10 181018_480 min	0.337
20190128_89	Kanin 10 181101_pre	<LLOQ = 0,01
20190128_90	Kanin 10 181101_2 min	6.94
20190128_91	Kanin 10 181101_15 min	2.49
20190128_92	Kanin 10 181101_30 min	1.93
20190128_93	Kanin 10 181101_60 min	1.17
20190128_94	Kanin 10 181101_90 min	1.36
20190128_95	Kanin 10 181101_180 min	0.907
20190128_96	Kanin 10 181101_360 min	0.422
20190128_97	Kanin 10 181101_480 min	0.311
